# Supplementary material for: Cryo-EM structure of ssDNA bacteriophage ΦCjT23 provides insight into early virus evolution
Source: Nat Commun. 2022 Dec 3;13:7478. doi: 10.1038/s41467-022-35123-6 (PMC9719478; doi:10.1038/s41467-022-35123-6)
Supplement: Supplementary file 6 — Source Data [file 41467_2022_35123_MOESM6_ESM.xlsx]

## Sheet: SFig3a Trimer 1
	0	0.001001	999.000000	1.000000	1.000000	1.000000	1.000000
	1	0.004032	248.000002	0.999997	0.999978	0.999997	0.999997
	2	0.008065	124.000001	0.999981	0.999922	0.999981	0.999981
	3	0.012097	82.666667	0.999971	0.999957	0.999971	0.999971
	4	0.016129	62.000000	0.999962	0.999847	0.999962	0.999962
	5	0.020161	49.600000	0.999936	0.999629	0.999936	0.999936
	6	0.024194	41.333334	0.999885	0.999327	0.999885	0.999885
	7	0.028226	35.428572	0.999829	0.998777	0.999829	0.999829
	8	0.032258	31.000000	0.999798	0.998541	0.999798	0.999798
	9	0.036290	27.555556	0.999762	0.998430	0.999762	0.999762
	10	0.040323	24.800000	0.999672	0.998404	0.999672	0.999672
	11	0.044355	22.545455	0.999594	0.997005	0.999594	0.999594
	12	0.048387	20.666667	0.999428	0.995092	0.999428	0.999430
	13	0.052419	19.076923	0.999242	0.993429	0.999242	0.999244
	14	0.056452	17.714286	0.998990	0.992656	0.998990	0.998990
	15	0.060484	16.533333	0.998521	0.990547	0.998521	0.998521
	16	0.064516	15.500000	0.997985	0.989713	0.997985	0.997989
	17	0.068548	14.588235	0.997991	0.988842	0.997991	0.997997
	18	0.072581	13.777778	0.998445	0.991193	0.998445	0.998450
	19	0.076613	13.052632	0.998138	0.990216	0.998138	0.998142
	20	0.080645	12.400000	0.998234	0.989901	0.998234	0.998230
	21	0.084677	11.809524	0.998291	0.989488	0.998291	0.998290
	22	0.088710	11.272727	0.997656	0.982875	0.997656	0.997668
	23	0.092742	10.782609	0.997115	0.975798	0.997115	0.997130
	24	0.096774	10.333333	0.996501	0.973259	0.996501	0.996507
	25	0.100806	9.920000	0.996025	0.972109	0.996025	0.996032
	26	0.104839	9.538462	0.995086	0.966512	0.995086	0.995053
	27	0.108871	9.185185	0.994155	0.955957	0.994155	0.994141
	28	0.112903	8.857143	0.993273	0.946346	0.993273	0.993241
	29	0.116935	8.551724	0.991220	0.933399	0.991220	0.991156
	30	0.120968	8.266667	0.989416	0.920467	0.989416	0.989198
	31	0.125000	8.000000	0.988017	0.903154	0.988017	0.987721
	32	0.129032	7.750000	0.984735	0.879041	0.984735	0.984226
	33	0.133065	7.515152	0.980627	0.861382	0.980627	0.980068
	34	0.137097	7.294118	0.980132	0.867646	0.980132	0.978896
	35	0.141129	7.085714	0.979001	0.857108	0.979001	0.977169
	36	0.145161	6.888889	0.976963	0.834226	0.976963	0.974051
	37	0.149194	6.702703	0.975291	0.837550	0.975291	0.970504
	38	0.153226	6.526316	0.973457	0.827414	0.973457	0.965190
	39	0.157258	6.358974	0.971766	0.812938	0.971766	0.958783
	40	0.161290	6.200000	0.968237	0.804614	0.968237	0.942133
	41	0.165323	6.048781	0.966973	0.792019	0.966973	0.897943
	42	0.169355	5.904762	0.967062	0.790891	0.967062	0.803006
	43	0.173387	5.767442	0.895709	0.791459	0.968091	0.694037
	44	0.177419	5.636364	0.923000	0.791366	0.968604	0.592254
	45	0.181452	5.511111	0.932675	0.791393	0.967460	0.516680
	46	0.185484	5.391304	0.940437	0.794178	0.967809	0.459549
	47	0.189516	5.276596	0.944595	0.774938	0.966821	0.401146
	48	0.193548	5.166667	0.952653	0.784327	0.967686	0.317510
	49	0.197581	5.061225	0.956193	0.781100	0.967592	0.260195
	50	0.201613	4.960000	0.955453	0.757161	0.964277	0.198091
	51	0.205645	4.862745	0.956742	0.761099	0.962850	0.141191
	52	0.209677	4.769231	0.956521	0.744204	0.961564	0.116005
	53	0.213710	4.679245	0.956155	0.738232	0.959817	0.083517
	54	0.217742	4.592593	0.955828	0.711890	0.957660	0.041474
	55	0.221774	4.509091	0.950403	0.678176	0.951455	0.021197
	56	0.225806	4.428571	0.938316	0.614048	0.940255	0.031445
	57	0.229839	4.350877	0.925039	0.553799	0.927397	0.031448
	58	0.233871	4.275862	0.912045	0.508422	0.913977	0.021967
	59	0.237903	4.203390	0.901905	0.470043	0.902702	0.008127
	60	0.241935	4.133333	0.886776	0.418160	0.887782	0.008891
	61	0.245968	4.065574	0.857266	0.340226	0.858430	0.008157
	62	0.250000	4.000000	0.824067	0.282752	0.825462	0.007931
	63	0.254032	3.936508	0.796653	0.232987	0.798755	0.010338
	64	0.258065	3.875000	0.765415	0.202881	0.767876	0.010490
	65	0.262097	3.815385	0.738347	0.170117	0.740532	0.008351
	66	0.266129	3.757576	0.701236	0.149646	0.706486	0.017575
	67	0.270161	3.701493	0.668845	0.133371	0.674299	0.016469
	68	0.274194	3.647059	0.629387	0.117282	0.640259	0.029336
	69	0.278226	3.594203	0.575016	0.099163	0.584989	0.023466
	70	0.282258	3.542857	0.531500	0.081383	0.540563	0.019346
	71	0.286290	3.492958	0.491343	0.072216	0.492211	0.001706
	72	0.290323	3.444444	0.453322	0.054508	0.450752	-0.00470
	73	0.294355	3.397260	0.403306	0.043079	0.394865	-0.01415
	74	0.298387	3.351351	0.341852	0.036912	0.329170	-0.01927
	75	0.302419	3.306667	0.292632	0.029066	0.282293	-0.01462
	76	0.306452	3.263158	0.236147	0.024133	0.233351	-0.00366
	77	0.310484	3.220779	0.199587	0.022943	0.184341	-0.01905
	78	0.314516	3.179487	0.168740	0.016384	0.157979	-0.01295
	79	0.318548	3.139241	0.128857	0.012150	0.120161	-0.00998
	80	0.322581	3.100000	0.100526	0.017759	0.093753	-0.00753
	81	0.326613	3.061728	0.077144	0.009248	0.079170	0.002195
	82	0.330645	3.024390	0.067303	0.010306	0.068956	0.001773
	83	0.334677	2.987952	0.052065	0.001046	0.054648	0.002725
	84	0.338710	2.952381	0.051275	-0.00485	0.049617	-0.00175
	85	0.342742	2.917647	0.033280	0.007788	0.036034	0.002849
	86	0.346774	2.883721	0.008125	3.612024e-04	0.012703	0.004616
	87	0.350806	2.850575	-0.00101	-0.00471	0.003191	0.004201
	88	0.354839	2.818182	0.005726	-0.00296	0.009408	0.003703
	89	0.358871	2.786517	0.004383	1.094646e-04	0.012572	0.008225
	90	0.362903	2.755556	-0.00987	0.001467	-0.00208	0.007717
	91	0.366935	2.725275	-0.00338	-0.00224	-0.00473	-0.00135
	92	0.370968	2.695652	-0.01118	0.002293	-0.01458	-0.00337
	93	0.375000	2.666667	-0.01132	0.001291	-0.00898	0.002313
	94	0.379032	2.638298	0.006951	0.003321	0.001019	-0.00597
	95	0.383065	2.610526	9.568658e-05	0.008630	-0.00189	-0.00199
	96	0.387097	2.583333	-0.00647	0.001040	-0.00850	-0.00202
	97	0.391129	2.556701	0.023740	0.002542	0.011436	-0.01260
	98	0.395161	2.530612	-0.00172	6.872281e-05	-0.00225	-5.20715e-04
	99	0.399194	2.505051	0.008291	8.460415e-04	0.007067	-0.00123
	100	0.403226	2.480000	0.012537	0.011785	0.018583	0.006123

## Sheet: SFig3a Trimer 2
0	0.001001	999.000000	1.000000	1.000000	1.000000	1.000000
1	0.004032	248.000002	0.999999	0.999994	0.999999	0.999999
2	0.008065	124.000001	0.999993	0.999950	0.999993	0.999994
3	0.012097	82.666667	0.999985	0.999969	0.999985	0.999985
4	0.016129	62.000000	0.999966	0.999861	0.999966	0.999966
5	0.020161	49.600000	0.999935	0.999613	0.999935	0.999936
6	0.024194	41.333334	0.999886	0.999127	0.999886	0.999886
7	0.028226	35.428572	0.999814	0.998676	0.999814	0.999814
8	0.032258	31.000000	0.999760	0.998616	0.999760	0.999759
9	0.036290	27.555556	0.999715	0.998474	0.999715	0.999715
10	0.040323	24.800000	0.999628	0.998566	0.999628	0.999630
11	0.044355	22.545455	0.999480	0.996793	0.999480	0.999483
12	0.048387	20.666667	0.999311	0.993762	0.999311	0.999314
13	0.052419	19.076923	0.998997	0.992633	0.998997	0.999003
14	0.056452	17.714286	0.998695	0.992118	0.998695	0.998699
15	0.060484	16.533333	0.998402	0.989704	0.998402	0.998406
16	0.064516	15.500000	0.997582	0.987763	0.997582	0.997574
17	0.068548	14.588235	0.997450	0.985850	0.997450	0.997443
18	0.072581	13.777778	0.997904	0.990739	0.997904	0.997894
19	0.076613	13.052632	0.997621	0.987526	0.997621	0.997606
20	0.080645	12.400000	0.997811	0.987343	0.997811	0.997788
21	0.084677	11.809524	0.998074	0.987134	0.998074	0.998057
22	0.088710	11.272727	0.997117	0.978083	0.997117	0.997091
23	0.092742	10.782609	0.996193	0.968872	0.996193	0.996174
24	0.096774	10.333333	0.995756	0.965923	0.995756	0.995768
25	0.100806	9.920000	0.995261	0.967837	0.995261	0.995260
26	0.104839	9.538462	0.993679	0.958485	0.993679	0.993692
27	0.108871	9.185185	0.991779	0.939660	0.991779	0.991748
28	0.112903	8.857143	0.990689	0.930935	0.990689	0.990658
29	0.116935	8.551724	0.988998	0.912397	0.988998	0.989036
30	0.120968	8.266667	0.987747	0.896879	0.987747	0.987391
31	0.125000	8.000000	0.985975	0.882455	0.985975	0.985096
32	0.129032	7.750000	0.982158	0.851545	0.982158	0.980319
33	0.133065	7.515152	0.977675	0.841636	0.977675	0.972871
34	0.137097	7.294118	0.977070	0.851946	0.977070	0.969246
35	0.141129	7.085714	0.974352	0.825152	0.974352	0.957194
36	0.145161	6.888889	0.969375	0.795748	0.969375	0.920435
37	0.149194	6.702703	0.965353	0.784269	0.965353	0.851177
38	0.153226	6.526316	0.842362	0.790636	0.964199	0.772893
39	0.157258	6.358974	0.867979	0.768338	0.962215	0.713793
40	0.161290	6.200000	0.893640	0.762133	0.960302	0.626755
41	0.165323	6.048781	0.912566	0.754261	0.957701	0.516214
42	0.169355	5.904762	0.921464	0.750152	0.954260	0.417600
43	0.173387	5.767442	0.930287	0.735733	0.955072	0.355530
44	0.177419	5.636364	0.942194	0.738713	0.959205	0.294273
45	0.181452	5.511111	0.949055	0.760772	0.959595	0.206881
46	0.185484	5.391304	0.949566	0.752307	0.956740	0.142240
47	0.189516	5.276596	0.946682	0.721887	0.952889	0.116409
48	0.193548	5.166667	0.951584	0.730805	0.955083	0.072266
49	0.197581	5.061225	0.952375	0.728355	0.954944	0.053947
50	0.201613	4.960000	0.949277	0.711652	0.952326	0.060110
51	0.205645	4.862745	0.947917	0.717065	0.950327	0.046269
52	0.209677	4.769231	0.946422	0.700619	0.947968	0.028853
53	0.213710	4.679245	0.943940	0.682258	0.946530	0.046199
54	0.217742	4.592593	0.942027	0.668694	0.943652	0.028027
55	0.221774	4.509091	0.935244	0.625241	0.936359	0.017220
56	0.225806	4.428571	0.920952	0.558333	0.922101	0.014529
57	0.229839	4.350877	0.900660	0.479521	0.901664	0.010112
58	0.233871	4.275862	0.885778	0.432306	0.884904	-0.00765
59	0.237903	4.203390	0.875564	0.405503	0.875507	-4.57087e-04
60	0.241935	4.133333	0.853480	0.365600	0.854961	0.010113
61	0.245968	4.065574	0.818288	0.297024	0.821386	0.017049
62	0.250000	4.000000	0.775323	0.221336	0.777285	0.008734
63	0.254032	3.936508	0.730357	0.171772	0.732531	0.008061
64	0.258065	3.875000	0.694055	0.150437	0.694183	4.195153e-04
65	0.262097	3.815385	0.652115	0.125455	0.651602	-0.00147
66	0.266129	3.757576	0.617131	0.122256	0.613236	-0.01017
67	0.270161	3.701493	0.591144	0.108326	0.587975	-0.00775
68	0.274194	3.647059	0.550215	0.086893	0.547823	-0.00532
69	0.278226	3.594203	0.492022	0.065343	0.492867	0.001663
70	0.282258	3.542857	0.451179	0.067877	0.444815	-0.01160
71	0.286290	3.492958	0.420177	0.056507	0.404213	-0.02753
72	0.290323	3.444444	0.367788	0.045327	0.367489	-4.72160e-04
73	0.294355	3.397260	0.293778	0.030272	0.295322	0.002186
74	0.298387	3.351351	0.252493	0.031811	0.250075	-0.00324
75	0.302419	3.306667	0.222521	0.024714	0.201270	-0.02733
76	0.306452	3.263158	0.202401	0.020205	0.183279	-0.02397
77	0.310484	3.220779	0.165847	0.013869	0.158537	-0.00876
78	0.314516	3.179487	0.138944	0.011732	0.121250	-0.02055
79	0.318548	3.139241	0.097498	0.004066	0.085199	-0.01363
80	0.322581	3.100000	0.086550	0.012970	0.076650	-0.01084
81	0.326613	3.061728	0.071672	0.010874	0.063771	-0.00851
82	0.330645	3.024390	0.065283	0.005549	0.057881	-0.00792
83	0.334677	2.987952	0.055315	0.007895	0.045259	-0.01064
84	0.338710	2.952381	0.023964	0.002197	0.030495	0.006692
85	0.342742	2.917647	0.011959	0.004616	0.017679	0.005788
86	0.346774	2.883721	0.002290	0.002374	0.008597	0.006322
87	0.350806	2.850575	0.008627	0.005815	0.005852	-0.00280
88	0.354839	2.818182	0.015436	0.002392	0.004103	-0.01151
89	0.358871	2.786517	0.005704	8.040646e-04	0.003602	-0.00211
90	0.362903	2.755556	0.007153	0.004414	0.009184	0.002046
91	0.366935	2.725275	0.006450	0.005693	0.008348	0.001910
92	0.370968	2.695652	4.991743e-04	0.004281	0.006334	0.005837
93	0.375000	2.666667	0.009871	0.006999	0.010206	3.382913e-04
94	0.379032	2.638298	0.004072	0.003469	0.004599	5.284833e-04
95	0.383065	2.610526	-0.00720	0.002729	-1.92482e-04	0.006956
96	0.387097	2.583333	-0.00659	0.008826	-0.00576	8.278591e-04
97	0.391129	2.556701	-0.00103	0.003093	-0.00109	-6.38090e-05
98	0.395161	2.530612	-0.01130	-0.00303	3.733212e-04	0.011541
99	0.399194	2.505051	-0.01147	0.004532	-2.37676e-04	0.011108
100	0.403226	2.480000	-0.01429	0.003717	-0.00602	0.008158

## Sheet: SFig3a Trimer 3
0	0.001001	999.000000	1.000000	1.000000	1.000000	1.000000
1	0.004032	248.000002	1.000000	0.999990	1.000000	1.000000
2	0.008065	124.000001	0.999993	0.999965	0.999993	0.999993
3	0.012097	82.666667	0.999985	0.999960	0.999985	0.999985
4	0.016129	62.000000	0.999956	0.999899	0.999956	0.999956
5	0.020161	49.600000	0.999929	0.999414	0.999929	0.999929
6	0.024194	41.333334	0.999897	0.999114	0.999897	0.999898
7	0.028226	35.428572	0.999794	0.998968	0.999794	0.999795
8	0.032258	31.000000	0.999723	0.998852	0.999723	0.999725
9	0.036290	27.555556	0.999693	0.998389	0.999693	0.999693
10	0.040323	24.800000	0.999582	0.998702	0.999582	0.999579
11	0.044355	22.545455	0.999478	0.996905	0.999478	0.999472
12	0.048387	20.666667	0.999304	0.994474	0.999304	0.999299
13	0.052419	19.076923	0.999116	0.991704	0.999116	0.999109
14	0.056452	17.714286	0.998633	0.991978	0.998633	0.998625
15	0.060484	16.533333	0.998176	0.988500	0.998176	0.998183
16	0.064516	15.500000	0.997425	0.988289	0.997425	0.997427
17	0.068548	14.588235	0.997227	0.985839	0.997227	0.997209
18	0.072581	13.777778	0.997815	0.989671	0.997815	0.997809
19	0.076613	13.052632	0.997199	0.985639	0.997199	0.997167
20	0.080645	12.400000	0.997750	0.985583	0.997750	0.997708
21	0.084677	11.809524	0.997886	0.986059	0.997886	0.997823
22	0.088710	11.272727	0.996975	0.977590	0.996975	0.996911
23	0.092742	10.782609	0.995529	0.967475	0.995529	0.995492
24	0.096774	10.333333	0.994972	0.963949	0.994972	0.994971
25	0.100806	9.920000	0.994525	0.960945	0.994525	0.994508
26	0.104839	9.538462	0.993279	0.952331	0.993279	0.993207
27	0.108871	9.185185	0.991593	0.931614	0.991593	0.991504
28	0.112903	8.857143	0.991073	0.926553	0.991073	0.991052
29	0.116935	8.551724	0.989687	0.910513	0.989687	0.989672
30	0.120968	8.266667	0.988875	0.896961	0.988875	0.988426
31	0.125000	8.000000	0.987392	0.883085	0.987392	0.986076
32	0.129032	7.750000	0.982801	0.845498	0.982801	0.980028
33	0.133065	7.515152	0.978480	0.838340	0.978480	0.973367
34	0.137097	7.294118	0.978297	0.853228	0.978297	0.970974
35	0.141129	7.085714	0.974530	0.827148	0.974530	0.960574
36	0.145161	6.888889	0.969390	0.794192	0.969390	0.927933
37	0.149194	6.702703	0.963732	0.791839	0.963732	0.871315
38	0.153226	6.526316	0.804759	0.791959	0.963861	0.814900
39	0.157258	6.358974	0.829498	0.755905	0.960774	0.769936
40	0.161290	6.200000	0.849470	0.753436	0.956160	0.708761
41	0.165323	6.048781	0.880962	0.751549	0.954402	0.616944
42	0.169355	5.904762	0.901010	0.748501	0.952666	0.521828
43	0.173387	5.767442	0.918370	0.729783	0.953979	0.436226
44	0.177419	5.636364	0.933262	0.732477	0.956936	0.354732
45	0.181452	5.511111	0.940148	0.749977	0.956922	0.280263
46	0.185484	5.391304	0.942416	0.747146	0.955518	0.227526
47	0.189516	5.276596	0.941786	0.708007	0.951461	0.166195
48	0.193548	5.166667	0.944333	0.725429	0.951114	0.121817
49	0.197581	5.061225	0.948033	0.729492	0.951403	0.064857
50	0.201613	4.960000	0.950161	0.710935	0.951863	0.034151
51	0.205645	4.862745	0.949525	0.715605	0.951035	0.029911
52	0.209677	4.769231	0.945803	0.701911	0.946714	0.016808
53	0.213710	4.679245	0.940958	0.673443	0.942829	0.031674
54	0.217742	4.592593	0.939365	0.665735	0.940839	0.024300
55	0.221774	4.509091	0.934799	0.641975	0.936532	0.026584
56	0.225806	4.428571	0.917138	0.566911	0.919816	0.032317
57	0.229839	4.350877	0.898636	0.486522	0.900302	0.016433
58	0.233871	4.275862	0.888639	0.453207	0.887666	-0.00874
59	0.237903	4.203390	0.878815	0.427952	0.878026	-0.00651
60	0.241935	4.133333	0.864625	0.387953	0.863942	-0.00504
61	0.245968	4.065574	0.831286	0.301325	0.832226	0.005575
62	0.250000	4.000000	0.793857	0.210591	0.794765	0.004403
63	0.254032	3.936508	0.759358	0.171863	0.759502	6.020917e-04
64	0.258065	3.875000	0.719152	0.147183	0.719383	8.213817e-04
65	0.262097	3.815385	0.681604	0.147419	0.683163	0.004894
66	0.266129	3.757576	0.643684	0.136049	0.642374	-0.00368
67	0.270161	3.701493	0.619064	0.116456	0.613946	-0.01343
68	0.274194	3.647059	0.593778	0.080523	0.587316	-0.01591
69	0.278226	3.594203	0.536029	0.079551	0.535524	-0.00109
70	0.282258	3.542857	0.467831	0.072839	0.469450	0.003042
71	0.286290	3.492958	0.414536	0.043504	0.413121	-0.00242
72	0.290323	3.444444	0.377810	0.047268	0.368234	-0.01539
73	0.294355	3.397260	0.339482	0.034588	0.330094	-0.01421
74	0.298387	3.351351	0.303142	0.026817	0.292389	-0.01543
75	0.302419	3.306667	0.259538	0.024974	0.240072	-0.02629
76	0.306452	3.263158	0.199511	0.018159	0.183639	-0.01983
77	0.310484	3.220779	0.179401	0.009203	0.153055	-0.03211
78	0.314516	3.179487	0.130152	0.020103	0.107279	-0.02630
79	0.318548	3.139241	0.076142	0.005259	0.067611	-0.00923
80	0.322581	3.100000	0.079147	0.003644	0.063934	-0.01652
81	0.326613	3.061728	0.079459	-0.00660	0.060414	-0.02069
82	0.330645	3.024390	0.109600	0.004329	0.086002	-0.02650
83	0.334677	2.987952	0.090979	0.005190	0.074201	-0.01846
84	0.338710	2.952381	0.067975	0.010211	0.066145	-0.00196
85	0.342742	2.917647	0.023055	-0.00525	0.030022	0.007132
86	0.346774	2.883721	-0.00973	0.003024	0.002171	0.011785
87	0.350806	2.850575	-0.01132	8.808591e-04	-0.01007	0.001238
88	0.354839	2.818182	-0.01080	-0.00299	-0.01074	6.082326e-05
89	0.358871	2.786517	-0.00315	0.005200	-0.00945	-0.00628
90	0.362903	2.755556	0.010685	0.017420	-0.00223	-0.01306
91	0.366935	2.725275	0.017902	0.012061	0.011228	-0.00680
92	0.370968	2.695652	1.672719e-04	0.014801	-0.00206	-0.00223
93	0.375000	2.666667	0.002421	-0.01225	-0.00642	-0.00886
94	0.379032	2.638298	-0.01379	-0.00380	-0.01782	-0.00398
95	0.383065	2.610526	-0.01716	-0.01685	-0.00948	0.007549
96	0.387097	2.583333	-0.00256	-0.00296	0.006168	0.008702
97	0.391129	2.556701	0.006263	0.005184	0.008422	0.002172
98	0.395161	2.530612	-0.02892	0.008269	-0.02619	0.002653
99	0.399194	2.505051	-0.01814	-0.00365	-0.01509	0.003001
100	0.403226	2.480000	0.004137	-0.01420	-0.00310	-0.00727

## Sheet: SFig3a Trimer 4
0	0.001001	999.000000	1.000000	1.000000	1.000000	1.000000
1	0.004032	248.000002	1.000000	0.999990	1.000000	1.000000
2	0.008065	124.000001	0.999998	0.999938	0.999998	0.999998
3	0.012097	82.666667	0.999989	0.999937	0.999989	0.999989
4	0.016129	62.000000	0.999973	0.999850	0.999973	0.999973
5	0.020161	49.600000	0.999943	0.999554	0.999943	0.999943
6	0.024194	41.333334	0.999900	0.999093	0.999900	0.999900
7	0.028226	35.428572	0.999797	0.998669	0.999797	0.999797
8	0.032258	31.000000	0.999734	0.998591	0.999734	0.999735
9	0.036290	27.555556	0.999722	0.998532	0.999722	0.999722
10	0.040323	24.800000	0.999646	0.998285	0.999646	0.999644
11	0.044355	22.545455	0.999495	0.997046	0.999495	0.999493
12	0.048387	20.666667	0.999258	0.994147	0.999258	0.999256
13	0.052419	19.076923	0.998938	0.992588	0.998938	0.998940
14	0.056452	17.714286	0.998685	0.992307	0.998685	0.998692
15	0.060484	16.533333	0.998342	0.989555	0.998342	0.998357
16	0.064516	15.500000	0.997473	0.987340	0.997473	0.997478
17	0.068548	14.588235	0.997407	0.986224	0.997407	0.997388
18	0.072581	13.777778	0.998192	0.990284	0.998192	0.998181
19	0.076613	13.052632	0.997865	0.987940	0.997865	0.997857
20	0.080645	12.400000	0.998083	0.987855	0.998083	0.998078
21	0.084677	11.809524	0.998131	0.986696	0.998131	0.998136
22	0.088710	11.272727	0.997338	0.980752	0.997338	0.997339
23	0.092742	10.782609	0.996307	0.969030	0.996307	0.996273
24	0.096774	10.333333	0.996073	0.966560	0.996073	0.996032
25	0.100806	9.920000	0.995367	0.967320	0.995367	0.995324
26	0.104839	9.538462	0.994313	0.959671	0.994313	0.994222
27	0.108871	9.185185	0.992892	0.940747	0.992892	0.992901
28	0.112903	8.857143	0.991141	0.931180	0.991141	0.991284
29	0.116935	8.551724	0.989609	0.916594	0.989609	0.989612
30	0.120968	8.266667	0.988396	0.901313	0.988396	0.988055
31	0.125000	8.000000	0.986026	0.888852	0.986026	0.985524
32	0.129032	7.750000	0.982192	0.859757	0.982192	0.981013
33	0.133065	7.515152	0.977620	0.841326	0.977620	0.974898
34	0.137097	7.294118	0.977380	0.855049	0.977380	0.973004
35	0.141129	7.085714	0.975692	0.831734	0.975692	0.965754
36	0.145161	6.888889	0.972393	0.801738	0.972393	0.949290
37	0.149194	6.702703	0.968425	0.799922	0.968425	0.909012
38	0.153226	6.526316	0.966630	0.801247	0.966630	0.839109
39	0.157258	6.358974	0.840652	0.765987	0.963010	0.767866
40	0.161290	6.200000	0.870668	0.764355	0.959668	0.688152
41	0.165323	6.048781	0.894664	0.754028	0.957713	0.598550
42	0.169355	5.904762	0.910761	0.750161	0.955628	0.502771
43	0.173387	5.767442	0.925314	0.736374	0.957290	0.428144
44	0.177419	5.636364	0.937811	0.748039	0.959628	0.350815
45	0.181452	5.511111	0.946228	0.760557	0.960855	0.272022
46	0.185484	5.391304	0.950188	0.759614	0.959967	0.196307
47	0.189516	5.276596	0.948237	0.730582	0.956390	0.157496
48	0.193548	5.166667	0.950445	0.737974	0.957339	0.139126
49	0.197581	5.061225	0.953712	0.736444	0.958100	0.094791
50	0.201613	4.960000	0.951642	0.718575	0.955815	0.086306
51	0.205645	4.862745	0.950695	0.716242	0.953329	0.053421
52	0.209677	4.769231	0.946349	0.705527	0.950219	0.072135
53	0.213710	4.679245	0.943579	0.690681	0.948007	0.078480
54	0.217742	4.592593	0.943885	0.674949	0.945520	0.029149
55	0.221774	4.509091	0.937844	0.631649	0.939039	0.019231
56	0.225806	4.428571	0.923821	0.569061	0.925306	0.019491
57	0.229839	4.350877	0.905577	0.498096	0.906911	0.014128
58	0.233871	4.275862	0.890053	0.447173	0.891510	0.013247
59	0.237903	4.203390	0.875673	0.420150	0.877095	0.011439
60	0.241935	4.133333	0.860852	0.382731	0.861829	0.007020
61	0.245968	4.065574	0.823622	0.306363	0.828358	0.026853
62	0.250000	4.000000	0.784943	0.237621	0.787298	0.010952
63	0.254032	3.936508	0.748557	0.179954	0.747414	-0.00455
64	0.258065	3.875000	0.707327	0.150446	0.708433	0.003778
65	0.262097	3.815385	0.677077	0.144572	0.681719	0.014377
66	0.266129	3.757576	0.640809	0.129761	0.645193	0.012204
67	0.270161	3.701493	0.610870	0.112632	0.611709	0.002156
68	0.274194	3.647059	0.569480	0.093764	0.569558	1.820879e-04
69	0.278226	3.594203	0.516146	0.082681	0.515076	-0.00221
70	0.282258	3.542857	0.466888	0.067854	0.471397	0.008459
71	0.286290	3.492958	0.413151	0.056396	0.422413	0.015782
72	0.290323	3.444444	0.365648	0.044365	0.375218	0.015086
73	0.294355	3.397260	0.323409	0.032987	0.328160	0.007022
74	0.298387	3.351351	0.271849	0.019734	0.276046	0.005764
75	0.302419	3.306667	0.224205	0.020796	0.229075	0.006278
76	0.306452	3.263158	0.180471	0.017392	0.183373	0.003542
77	0.310484	3.220779	0.148136	0.015566	0.143693	-0.00522
78	0.314516	3.179487	0.109833	0.010002	0.115665	0.006551
79	0.318548	3.139241	0.074931	0.014653	0.089946	0.016232
80	0.322581	3.100000	0.060873	0.006375	0.075160	0.015214
81	0.326613	3.061728	0.043281	0.006403	0.066553	0.024326
82	0.330645	3.024390	0.043492	0.002708	0.056436	0.013533
83	0.334677	2.987952	0.035100	0.001609	0.045388	0.010662
84	0.338710	2.952381	0.015162	0.005816	0.027933	0.012967
85	0.342742	2.917647	0.012371	-0.00678	0.014123	0.001775
86	0.346774	2.883721	0.014847	0.001377	0.009696	-0.00523
87	0.350806	2.850575	0.026395	0.005966	0.018208	-0.00841
88	0.354839	2.818182	0.021582	-0.00322	0.021473	-1.11867e-04
89	0.358871	2.786517	0.011700	0.001754	0.011689	-1.10022e-05
90	0.362903	2.755556	0.003724	-0.00375	0.007481	0.003772
91	0.366935	2.725275	-0.00661	0.005740	-2.25837e-04	0.006346
92	0.370968	2.695652	-0.00451	0.004860	-0.00144	0.003060
93	0.375000	2.666667	0.002797	0.002852	-7.90185e-04	-0.00360
94	0.379032	2.638298	-0.00692	0.008044	0.002034	0.008890
95	0.383065	2.610526	-0.01153	0.003135	-0.00333	0.008108
96	0.387097	2.583333	-0.01037	0.002917	-0.00699	0.003352
97	0.391129	2.556701	-0.01183	0.002237	-0.01450	-0.00264
98	0.395161	2.530612	-0.02600	0.004510	-0.02373	0.002212
99	0.399194	2.505051	-0.02204	-0.00340	-0.01630	0.005612
100	0.403226	2.480000	2.286147e-05	0.003359	0.006471	0.006448

## Sheet: SFig3a Trimer 6a
0.001001	999	1	1	1	1
0.004032	248	0.999998	0.99992	0.999998	0.999998
0.008065	124	0.999995	0.999915	0.999995	0.999995
0.012097	82.6667	0.999988	0.999957	0.999988	0.999987
0.016129	62	0.999941	0.999725	0.999941	0.99994
0.020161	49.6	0.999841	0.999293	0.999841	0.999839
0.024194	41.3333	0.999798	0.999183	0.999798	0.999791
0.028226	35.4286	0.999693	0.998425	0.999693	0.999683
0.032258	31	0.999664	0.997266	0.999664	0.999658
0.03629	27.5556	0.999694	0.997456	0.999694	0.999696
0.040323	24.8	0.999459	0.996767	0.999459	0.999471
0.044355	22.5455	0.998929	0.994375	0.998929	0.998943
0.048387	20.6667	0.99854	0.99259	0.99854	0.998562
0.052419	19.0769	0.997892	0.990647	0.997892	0.997921
0.056452	17.7143	0.997546	0.989133	0.997546	0.997576
0.060484	16.5333	0.99761	0.987408	0.99761	0.997628
0.064516	15.5	0.997677	0.984248	0.997677	0.997668
0.068548	14.5882	0.997551	0.983025	0.997551	0.997488
0.072581	13.7778	0.997413	0.984195	0.997413	0.997362
0.076613	13.0526	0.99742	0.983714	0.99742	0.997384
0.080645	12.4	0.997266	0.982333	0.997266	0.997235
0.084677	11.8095	0.996317	0.982244	0.996317	0.996267
0.08871	11.2727	0.994301	0.971552	0.994301	0.994109
0.092742	10.7826	0.992261	0.957968	0.992261	0.991947
0.096774	10.3333	0.991061	0.954135	0.991061	0.990968
0.100806	9.92	0.989871	0.94769	0.989871	0.989852
0.104839	9.53846	0.987895	0.938624	0.987895	0.98791
0.108871	9.18519	0.985971	0.92347	0.985971	0.986334
0.112903	8.85714	0.983356	0.899316	0.983356	0.984062
0.116935	8.55172	0.979945	0.886793	0.979945	0.979713
0.120968	8.26667	0.975297	0.866937	0.975297	0.971437
0.125	8	0.967707	0.834937	0.967707	0.952977
0.129032	7.75	0.958712	0.795477	0.958712	0.907085
0.133065	7.51515	0.952428	0.758453	0.952428	0.802374
0.137097	7.29412	0.863097	0.764824	0.948927	0.626937
0.141129	7.08571	0.897012	0.75941	0.945407	0.469909
0.145161	6.88889	0.908602	0.734842	0.94165	0.36158
0.149194	6.7027	0.913463	0.756504	0.939192	0.297324
0.153226	6.52632	0.911908	0.719996	0.934522	0.256713
0.157258	6.35897	0.911978	0.716897	0.928548	0.188248
0.16129	6.2	0.91494	0.691202	0.925914	0.129016
0.165323	6.04878	0.919327	0.665874	0.926135	0.08439
0.169355	5.90476	0.925372	0.656115	0.929262	0.052126
0.173387	5.76744	0.928715	0.663897	0.930848	0.029924
0.177419	5.63636	0.930046	0.667696	0.930963	0.013108
0.181452	5.51111	0.927074	0.661488	0.928728	0.022673
0.185484	5.3913	0.922465	0.68498	0.92578	0.042749
0.189516	5.2766	0.922135	0.656143	0.926127	0.051259
0.193548	5.16667	0.925782	0.661491	0.92959	0.051298
0.197581	5.06123	0.927831	0.643895	0.930602	0.038389
0.201613	4.96	0.924448	0.612018	0.925862	0.018715
0.205645	4.86275	0.910592	0.593427	0.91124	0.007248
0.209677	4.76923	0.891777	0.572483	0.892102	0.003002
0.21371	4.67924	0.877091	0.58363	0.877292	0.001632
0.217742	4.59259	0.864109	0.554585	0.866848	0.020154
0.221774	4.50909	0.843906	0.48608	0.848033	0.026438
0.225806	4.42857	0.81955	0.386845	0.824078	0.025093
0.229839	4.35088	0.800755	0.305558	0.805464	0.023638
0.233871	4.27586	0.788534	0.299272	0.791599	0.014497
0.237903	4.20339	0.760994	0.271847	0.760446	-0.0023
0.241935	4.13333	0.709637	0.205685	0.704783	-0.01672
0.245968	4.06557	0.643235	0.155201	0.635376	-0.02203
0.25	4	0.58854	0.116913	0.580626	-0.01923
0.254032	3.93651	0.559965	0.123843	0.558	-0.00447
0.258065	3.875	0.524437	0.110639	0.524528	0.000190699
0.262097	3.81539	0.463791	0.070152	0.4675	0.006917
0.266129	3.75758	0.383061	0.061521	0.398215	0.024563
0.270161	3.70149	0.313102	0.069881	0.336845	0.034565
0.274194	3.64706	0.277439	0.043784	0.290071	0.017481
0.278226	3.5942	0.254038	0.04098	0.245058	-0.01204
0.282258	3.54286	0.219252	0.028514	0.203632	-0.02001
0.28629	3.49296	0.184009	0.026743	0.183738	-0.000332018
0.290323	3.44444	0.14715	0.00972	0.163798	0.01952
0.294355	3.39726	0.123027	0.007689	0.134582	0.013176
0.298387	3.35135	0.114859	0.021396	0.10997	-0.00552
0.302419	3.30667	0.111803	0.019079	0.099124	-0.01427
0.306452	3.26316	0.10351	-0.00323	0.091423	-0.01348
0.310484	3.22078	0.066407	-0.00151	0.060267	-0.00658
0.314516	3.17949	0.020892	0.000174338	0.02583	0.005044
0.318548	3.13924	0.002184	-0.0062	0.013342	0.011182
0.322581	3.1	0.018957	0.004754	0.030264	0.011525
0.326613	3.06173	0.066812	0.009266	0.067692	0.000943395
0.330645	3.02439	0.095278	0.000657116	0.087265	-0.00886
0.334677	2.98795	0.088811	0.021485	0.076085	-0.01397
0.33871	2.95238	0.056598	0.014406	0.048311	-0.00878
0.342742	2.91765	0.018501	0.00682	0.025744	0.007379
0.346774	2.88372	0.007978	0.00169	0.006093	-0.0019
0.350806	2.85058	0.009543	0.01873	-0.00040537	-0.01004
0.354839	2.81818	0.007471	0.012995	0.002256	-0.00525
0.358871	2.78652	0.002897	0.006416	0.010051	0.007175
0.362903	2.75556	-0.0025	0.013408	0.003264	0.005751
0.366935	2.72527	-0.00996	-0.00064605	-0.01597	-0.00594
0.370968	2.69565	-0.00544	0.005694	-0.01804	-0.01252
0.375	2.66667	0.023763	0.000377869	0.011153	-0.01292
0.379032	2.6383	0.055302	-0.00141	0.045439	-0.01044
0.383065	2.61053	0.052951	0.001323	0.041045	-0.01257
0.387097	2.58333	0.011592	0.006723	0.002142	-0.00956
0.391129	2.5567	-0.01458	0.00106	-0.01656	-0.00195
0.395161	2.53061	-0.01551	-0.00962	-0.01223	0.003229
0.399194	2.50505	0.002747	-0.00823	-0.000141646	-0.0029
0.403226	2.48	0.021209	-0.00209	0.0038	-0.01779

## Sheet: SFig3a Trimer 6d
0	0.001001	999.000000	1.000000	1.000000	1.000000	1.000000
1	0.003704	270.000005	0.999998	0.999999	0.999998	0.999998
2	0.007407	135.000002	0.999994	0.999969	0.999994	0.999994
3	0.011111	90.000002	0.999968	0.999882	0.999968	0.999968
4	0.014815	67.500001	0.999890	0.999783	0.999890	0.999890
5	0.018519	54.000001	0.999837	0.999492	0.999837	0.999837
6	0.022222	45.000001	0.999707	0.999130	0.999707	0.999708
7	0.025926	38.571429	0.998972	0.998753	0.998972	0.998972
8	0.029630	33.750001	0.999534	0.998471	0.999534	0.999535
9	0.033333	30.000001	0.999382	0.998281	0.999382	0.999382
10	0.037037	27.000000	0.997350	0.997779	0.997350	0.997351
11	0.040741	24.545455	0.995743	0.996314	0.995743	0.995747
12	0.044444	22.500000	0.996064	0.994013	0.996064	0.996066
13	0.048148	20.769231	0.995565	0.991452	0.995565	0.995552
14	0.051852	19.285715	0.996207	0.991963	0.996207	0.996189
15	0.055556	18.000000	0.995750	0.990826	0.995750	0.995740
16	0.059259	16.875000	0.994533	0.988166	0.994533	0.994553
17	0.062963	15.882353	0.993832	0.985574	0.993832	0.993864
18	0.066667	15.000000	0.993536	0.981089	0.993536	0.993549
19	0.070370	14.210527	0.993472	0.975093	0.993472	0.993464
20	0.074074	13.500000	0.994148	0.980653	0.994148	0.994106
21	0.077778	12.857143	0.994890	0.985495	0.994890	0.994851
22	0.081481	12.272727	0.995389	0.985174	0.995389	0.995362
23	0.085185	11.739131	0.995301	0.984405	0.995301	0.995247
24	0.088889	11.250000	0.994419	0.982330	0.994419	0.994405
25	0.092593	10.800000	0.992750	0.980608	0.992750	0.992760
26	0.096296	10.384616	0.989956	0.977978	0.989956	0.989918
27	0.100000	10.000000	0.989271	0.973746	0.989271	0.989192
28	0.103704	9.642857	0.988815	0.963581	0.988815	0.988731
29	0.107407	9.310345	0.987847	0.958777	0.987847	0.987847
30	0.111111	9.000000	0.986171	0.948938	0.986171	0.986159
31	0.114815	8.709678	0.982280	0.935607	0.982280	0.982176
32	0.118519	8.437500	0.974996	0.915823	0.974996	0.975234
33	0.122222	8.181818	0.967302	0.885580	0.967302	0.966971
34	0.125926	7.941177	0.961741	0.878242	0.961741	0.959414
35	0.129630	7.714286	0.955078	0.875426	0.955078	0.953361
36	0.133333	7.500000	0.948821	0.871203	0.948821	0.947200
37	0.137037	7.297297	0.943714	0.855140	0.943714	0.938542
38	0.140741	7.105263	0.936158	0.830858	0.936158	0.923690
39	0.144444	6.923077	0.928212	0.805586	0.928212	0.884345
40	0.148148	6.750000	0.915940	0.791668	0.915940	0.755000
41	0.151852	6.585366	0.906022	0.798231	0.906022	0.465142
42	0.155556	6.428572	0.881501	0.761138	0.907883	0.222636
43	0.159259	6.279070	0.889128	0.710467	0.905691	0.149392
44	0.162963	6.136364	0.879307	0.688958	0.888091	0.072779
45	0.166667	6.000000	0.867105	0.689336	0.872685	0.041985
46	0.170370	5.869565	0.861014	0.663930	0.865764	0.034180
47	0.174074	5.744681	0.853551	0.636107	0.854746	0.008161
48	0.177778	5.625000	0.845922	0.648703	0.844876	-0.00679
49	0.181481	5.510204	0.837072	0.637937	0.835996	-0.00660
50	0.185185	5.400000	0.823276	0.613061	0.822869	-0.00230
51	0.188889	5.294118	0.823775	0.587856	0.824457	0.003871
52	0.192593	5.192308	0.829841	0.590773	0.833612	0.022159
53	0.196296	5.094340	0.824379	0.568138	0.831433	0.040165
54	0.200000	5.000000	0.801663	0.539155	0.804017	0.011869
55	0.203704	4.909091	0.782981	0.512791	0.778017	-0.02287
56	0.207407	4.821429	0.770312	0.498293	0.766665	-0.01588
57	0.211111	4.736842	0.744227	0.476660	0.743252	-0.00381
58	0.214815	4.655172	0.703184	0.432210	0.697480	-0.01922
59	0.218519	4.576271	0.653801	0.358608	0.641126	-0.03661
60	0.222222	4.500000	0.597684	0.306929	0.589090	-0.02136
61	0.225926	4.426230	0.548995	0.273769	0.552492	0.007753
62	0.229630	4.354839	0.480486	0.221426	0.493429	0.024912
63	0.233333	4.285714	0.395055	0.187242	0.404017	0.014814
64	0.237037	4.218750	0.323776	0.154272	0.323003	-0.00114
65	0.240741	4.153846	0.275656	0.120156	0.269051	-0.00912
66	0.244444	4.090909	0.250000	0.113885	0.243927	-0.00810
67	0.248148	4.029851	0.220256	0.089152	0.214589	-0.00727
68	0.251852	3.970588	0.167416	0.064516	0.160011	-0.00889
69	0.255556	3.913044	0.118808	0.064116	0.121385	0.002925
70	0.259259	3.857143	0.072253	0.049880	0.095132	0.024661
71	0.262963	3.802817	0.032501	0.024717	0.059156	0.027550
72	0.266667	3.750000	0.045214	0.030381	0.050935	0.005992
73	0.270370	3.698630	0.070456	0.037461	0.060597	-0.01061
74	0.274074	3.648649	0.050098	0.018937	0.033799	-0.01716
75	0.277778	3.600000	-0.00983	0.015414	-0.01955	-0.00963
76	0.281481	3.552632	-0.01109	0.019969	-0.02229	-0.01107
77	0.285185	3.506494	0.034259	0.011859	0.022568	-0.01211
78	0.288889	3.461539	0.035229	0.015290	0.033510	-0.00178
79	0.292593	3.417722	0.007245	0.001547	0.012300	0.005092
80	0.296296	3.375000	0.026832	0.001149	0.021073	-0.00592
81	0.300000	3.333333	0.023019	0.003106	0.014828	-0.00838
82	0.303704	3.292683	-0.02189	-0.00103	-0.02127	6.082405e-04
83	0.307407	3.253012	-0.01714	-0.00270	-0.02383	-0.00658
84	0.311111	3.214286	0.007248	-0.00143	-0.00679	-0.01414
85	0.314815	3.176471	0.005295	0.007196	-0.00888	-0.01425
86	0.318519	3.139535	-0.00187	0.005687	-0.01310	-0.01121
87	0.322222	3.103448	-0.00111	-0.01085	-8.94928e-04	2.148691e-04
88	0.325926	3.068182	-0.01431	-0.00257	-0.00117	0.012956
89	0.329630	3.033708	-0.01531	-0.00272	-0.00559	0.009575
90	0.333333	3.000000	0.007498	0.011632	0.013433	0.005979
91	0.337037	2.967033	0.013808	0.014465	0.021988	0.008294
92	0.340741	2.934783	-9.06717e-04	0.001790	0.010092	0.010989
93	0.344444	2.903226	0.007163	-0.00328	0.009098	0.001948
94	0.348148	2.872340	0.044835	0.007958	0.031847	-0.01360
95	0.351852	2.842105	0.049054	0.010449	0.036582	-0.01312
96	0.355556	2.812500	0.004068	0.003211	0.001780	-0.00230
97	0.359259	2.783505	-0.00460	-0.00667	-0.00818	-0.00357
98	0.362963	2.755102	0.018171	-0.00361	0.008836	-0.00951
99	0.366667	2.727273	0.023091	0.021290	0.014380	-0.00892
100	0.370370	2.700000	-0.00213	0.012729	-0.00697	-0.00483

## Sheet: SFig8
Minutes	HER1326	HER1326	HER1326	B330	B330	B330	B114	B114	B114	B167	B167	B167	UW101	UW101	UW101
2	31.1721	29.1771	27.182
5	38.1546	33.1671	11.2219	29.1771	27.182	30.1746	-4.73815	10.2244	-8.72818	48.1297	21.197	46.1347	0.249377	34.1646	48.1297
7	33.1671	34.1646	43.1421
10	46.1347	36.1596	32.1696	34.1646	34.1646	28.1796	-1.74564	-7.73067	-1.74564	26.1845	31.1721	35.1621	37.1571	29.1771	30.1746
15	36.1596	36.1596	28.1796	25.187	50.1247	33.1671	-5.73566	8.22943	-3.74065	40.1496	27.182	36.1596	33.1671	30.1746	33.1671
